# Supplementary material for: Bioactive Compounds Extracted from Saudi Dates Using Green Methods and Utilization of These Extracts in Functional Yogurt
Source: Foods. 2023 Feb 16;12(4):847. doi: 10.3390/foods12040847 (PMC9957260; doi:10.3390/foods12040847)
Supplement: Supplementary file 1 [file foods-12-00847-s001.zip]

Archive with 1 entries (1 files):
- foods-2183937-supplementary.pdf
